# Supplementary material for: The Antiepileptic Drug Oxcarbazepine Inhibits the Growth of Patient-Derived Isocitrate Dehydrogenase Mutant Glioma Stem-like Cells
Source: Cells. 2023 Apr 20;12(8):1200. doi: 10.3390/cells12081200 (PMC10136933; doi:10.3390/cells12081200)
Supplement: Supplementary file 1 [file cells-12-01200-s001.zip]

Archive with 1 entries (1 files):
- cells-2286320-supplementary.pdf
